# Supplementary material for: SARS-CoV-2 nsp13, nsp14, nsp15 and orf6 function as potent interferon antagonists
Source: Emerg Microbes Infect. 2020 Jun 20;9(1):1418–28. doi: 10.1080/22221751.2020.1780953 (PMC7473193; doi:10.1080/22221751.2020.1780953)
Supplement: Supplemental Material [file TEMI_A_1780953_SM1758.zip]

Archive with 3 entries (3 files):
- Supplementary files/Figure captions.docx
- Supplementary files/Figures S1_uncompressed.eps
- Supplementary files/Figures S2_uncompressed.eps
